# Supplementary material for: Comparative Evaluation of Qualitative and Nutraceutical Parameters in Fresh Fruit and Processed Products of ‘Lady Cot’ and Vesuvian ‘Pellecchiella’ Apricot Cultivars
Source: Foods. 2025 Mar 10;14(6):945. doi: 10.3390/foods14060945 (PMC11941052; doi:10.3390/foods14060945)
Supplement: Supplementary file 1 [file foods-14-00945-s001.zip]

Archive with 1 entries (1 files):
- foods-3500222-supplementary.pdf
